# Supplementary material for: Psychometric Evaluation of the Drive for Muscularity Scale and the Muscle Dysmorphic Disorder Inventory among Brazilian Cisgender Gay and Bisexual Adult Men
Source: Int J Environ Res Public Health. 2023 Jan 5;20(2):989. doi: 10.3390/ijerph20020989 (PMC9858959; doi:10.3390/ijerph20020989)
Supplement: Supplementary file 1 [file ijerph-20-00989-s001.zip]

Archive with 1 entries (1 files):
- ijerph-2061317-supplementary.pdf
